# Supplementary material for: Novel Mutation in CRYBB3 Causing Pediatric Cataract and Microphthalmia
Source: Genes (Basel). 2021 Jul 13;12(7):1069. doi: 10.3390/genes12071069 (PMC8308043; doi:10.3390/genes12071069)
Supplement: Supplementary file 1 [file genes-12-01069-s001.zip]

Archive with 1 entries (1 files):
- genes-1253197-supplementary.pdf
